# Supplementary material for: Proposal of Limosilactobacillus secundus sp. nov., Limosilactobacillus reuteri subsp. pararodentium subsp. nov., Limosilactobacillus reuteri subsp. peregrinus subsp. nov. and Limosilactobacillus reuteri subsp. simiae subsp. nov., isolated from the gastrointestinal tract of vertebrate hosts
Source: Int J Syst Evol Microbiol. 2026 Mar 6;76(3):007099. doi: 10.1099/ijsem.0.007099 (PMC12967093; doi:10.1099/ijsem.0.007099)
Supplement: Uncited Supplementary Material 2. [file ijsem-76-07099-s002.xlsx]

## Sheet: Sheet1
Strain_Name	Strain_Identifier	Host_Origin	Host_Group	Lineage	Genome_Accession_Number	Genome_Size (bp)	G + C content (%)	Date_of_Collection	Location_of_Collection
LR77	WF-AA1-A	Striped Field Mouse	Rodents	X	GenBank: GCA_020784695.1	2014409	38.3844	2014Y, 08M	Vilnius, Lithuania
LR80	CC-AA2-2	Striped Field Mouse	Rodents	X	GenBank: GCA_020784665.1	2130452	38.3725	2014Y, 08M	Vilnius, Lithuania
LR67	PMP_6_1	Patas Monkey	Non-human primates	IX	GenBank: GCA_020784805.1	2159483	38.4994	2014Y, 02M	San Francisco Zoo, California, USA
LR124	BHMT_3_1	Black Howler	Non-human primates	IX	GenBank: GCA_020784195.1	2278083	38.3369	2014Y, 02M	San Francisco Zoo, California, USA
LR66	PMP_1_1	Patas Monkey	Non-human primates	IX	GenBank: GCA_020784875.1	2162028	38.4972	2014Y, 02M	San Francisco Zoo, California, USA
LR52	BHL_2_1	Black Howler	Non-human primates	IX	GenBank: GCA_020785135.1	2199526	38.3583	2014Y, 02M	San Francisco Zoo, California, USA
114g	114g	Mouse	Rodent	VIII	GenBank: GCA_2253835.1	2205242	38.5	2014Y, 01M	France
LR92	3B	Vancouver Island Marmot	Rodents	VIII	GenBank: GCA_020784525.1	2087278	38.6519	2015Y	Calgary Zoo, Calgary, Canada
mlc3	mlc3	Mouse	Rodents	VIII	JGI: 2506381016 / GenBank: GCA_000179435.1	2018627	38.5251	~2007Y	North America
LR88	D.l.1-B	Red-rumped Agouti	Rodents	VII	GenBank: GCA_020784555.1	2190901	38.5601	2015Y	Edmonton Valley Zoo, Edmonton, Canada
LR51	BHL_1_1	Black Howler	Non-human primates	VII	GenBank: GCA_020785115.1	2099280	38.6309	2014Y, 02M	San Francisco Zoo, California, USA
LR89	D.l.3-A	Red-rumped Agouti	Rodents	VII	GenBank: GCA_020784635.1	2175706	38.5514	2015Y	Edmonton Valley Zoo, Edmonton, Canada
LR108	FUA 3048	Rat	Rodents	VII	GenBank: GCA_020784455.1	2088818	38.642	2005Y	University of Alberta, Edmonton, Canada
WHH1689	WHH1689	NA	Food	XI	GenBank: GCA_3072625.1	2044184	39.5	2014Y, 08M	Tibetan Plateau, China
20-2	20-2	Pigs	Pigs	V	JGI: 2599185332 / GenBank: GCA_002888655.1	2232947	38.4907	2015Y, 12M	Germany
3c6	3c6	Pig	Pigs	V	JGI: 2599185333	1934800	38.678	2004Y, 12M	New Zealand
CSF8	CSF8	Red Junglefowl	Birds	VI	JGI: 2684623009 /GenBank: GCA_002112245.1	1952049	38.592	2007Y	Nebraska, USA
AP3	AP3	Great Argus Pheasant	Birds	VI	GenBank: GCA_014145445.1	2095508	38.6184	2014Y, 02M	Lincoln Zoo, Nebraska, USA
CNEI-KCA3	CNEI-KCA3	Reared-broiler Chicken	Bird	VI	GenBank: GCA_13694365.1	2085667	39.5	2018Y, 04M	Nigeria
LTH5448	LTH5448	Sourdough	Food	I	JGI: 2571042361 /GenBank: GCA_000758185.1	1980298	38.4402	1998Y	Germany
I49	I49	Mouse	Rodents	I	JGI: 2718217763 / GenBank: GCA_001688685.2	2044770	38.7572	2015Y, 02M	Bern, Switzerland
lpuph1	lpuph1	Mouse	Rodents	I	JGI: 2506381017 /GenBank: GCA_000179455.1	2116621	38.3891	2006Y, 12M	Lincoln, Nebraska, USA
N7	N7	Horse	Herbivore	XIV	GenBank: GCA_12971035.1	1919701	39	2009Y, 06M	Inner Mongolia, China
Rat19	Rat19	Rat	Rodent	XIV	GenBank: GCA_9649095.1	2101955	38.5	2019Y, 11M	NA
MM2-3	MM2-3	Human	Humans	II	JGI: 2502171171 / GenBank: GCA_000160715.1	1960066	38.6913	2009Y, 07M	Europe
DSM 20016	DSM 20016	Human	Humans	II	GenBank: GCA_000016825.1	1999618	38.8726	~1960Y	Europe
LR13C	LR13C	Cattle	Herbivores	II	GenBank: GCA_003174945.1	2365331	38.1722	2016Y	China
LR12C	LR12C	Cattle	Herbivores	XIII	GenBank: GCA_003175035.1	2151450	38.6312	2016Y	China
QAULRN15	QAULRN15	NA	Food	XIII	GenBank: GCA_22509405.1	2151450	38.5	2018Y, 01M/2021Y, 01M	Islamabad, Pakistan
LR48	AG_1_1_1	Agile Gibbon	Non-human primates	IV	GenBank: GCA_020785305.1	1985603	38.5425	2013Y, 03M	Omaha's Henry Doorly Zoo and Aquarium, Nebraska, USA
ATCC 53608	ATCC 53608	Pig	Pigs	IV	GenBank: GCA_000236455.2	1943635	38.9629	1986Y	Uppsala, Uppland, Sweden
KLR3006	KLR3006	Pig	Porcine	IV	GenBank: GCA_2128765.1	2372183	38.5	2015Y, 07M	South Korea
M_2	M_2	Mouse	Rodent	XII	GenBank: GCA_20784295.1	2094237	38.5	2021Y, 11M	Japan
M1	M1	Mouse	Rodent	XII	GenBank: GCA_30345055.1	2281552	39	2021Y,01	No. 135, Xingang Xi Road, Guangzhou, China
100-23	100-23	Rat	Rodents	III	GenBank: GCA_000168255.1	2305557	38.7286	1979Y	New Zealand
DS12_10	DS12_10	Human	Humans	III	GenBank: GCA_003053005.1	2100920	38.5571	2016Y, 03M	Maryland, USA
TMW1.656	TMW1.656	Sourdough	Sourdough	III	GenBank: GCA_000712565.2	1944170	38.4512	1998Y	Germany
R2lc	R2lc	Rat	Rodents	III	GenBank: GCA_003703875.1 / JGI: 2716884882	2091003	38.4637	1990Y	Lund, Scania, Sweden
